# Supplementary material for: Geography, phylogeny and host switch drive the coevolution of parasitic Gyrodactylus flatworms and their hosts
Source: Parasit Vectors. 2024 Jan 30;17:42. doi: 10.1186/s13071-023-06111-6 (PMC10825989; doi:10.1186/s13071-023-06111-6)
Supplement: Supplementary file 3 — Additional file 3: Table S1: Detailed information for Supplementary figure S17 (panel A). The “hist” column is the patristic distance range of 10 bins, the “count” column is the number of host pairs of 10 bins, the “host_pair” column lists each host pair in detail, the “parasites” column lists the corresponding gyrodactylids species of each host pair. Table S2: Detailed information for Supplementary figure S17 (panel B). The “hist” column is the patristic distance range of 10 bins, the “count” column is the number of host pairs of 10 bins, the “parasite_pair” column lists each parasite pair in detail. Table S3: Community detection result of interaction network using the function “Gen Louvain” in MATLAB. Table S4: Community detection result of the geographic network using the function “Gen Louvain” in MATLAB. Table S5: The RPD and the geography-corrected RPD of each module in the interactive network and the corresponding p values. Table S6: The geographic distribution of fish hosts and parasites. [file 13071_2023_6111_MOESM3_ESM.xlsx]

## Sheet: sup table S1
Supplementary table S1: Detailed information for Supplementary figure S17 (panel A). The “hist” column is the patristic distance range of 10 bins, the “count” column is the number of host pairs of 10 bins, the “host_pair” column lists each host pair in detail, the “parasites” column lists the corresponding gyrodactylids species of each host pair.
hist	count	host_pair	parasites
(0.0157, 0.339]	172	['Abramis_brama|Alburnus_alburnus', 'Abramis_brama|Alburnus_alburnus', 'Abramis_brama|Blicca_bjoerkna', 'Abramis_brama|Blicca_bjoerkna', 'Abramis_brama|Blicca_bjoerkna', 'Abramis_brama|Leucaspius_delineatus', 'Abramis_brama|Leucaspius_delineatus', 'Abramis_brama|Leuciscus_idus', 'Abramis_brama|Rutilus_rutilus', 'Abramis_brama|Rutilus_rutilus', 'Abramis_brama_Rutilus_rutilus', 'Abramis_brama|Scard…	['Gyrodactylus_vimbi', 'Gyrodactylus_laevis', 'Gyrodactylus_vimbi', 'Gyrodactylus_laevis', 'Gyrodactylus_prostae', 'Gyrodactylus_laevis', 'Gyrodactylus_prostae', 'Gyrodactylus_prostae', 'Gyrodactylus_vimbi', 'Gyrodactylus_laevis', 'Gyrodactylus_prostae', 'Gyrodactylus_vimbi', 'Gyrodactylus_laevis', 'Gyrodactylus_laevis', 'Gyrodactylus_vimbi', 'Gyrodactylus_prostae', 'Gyrodactylus_bliccensis', 'Gy…
(0.339, 0.66]	89	['Abramis_brama|Gobio_gobio', 'Abramis_brama|Phoxinus_phoxinus', 'Abramis_brama|Phoxinus_phoxinus', 'Acheilognathus|macropterus_Rhodeus_amarus', 'Acheilognathus_macropterus|Rhodeus_sericeus', 'Acheilognathus_macropterus|Rhodeus_sinensis', 'Alburnus_alburnus|Gobio_gobio', 'Alburnus_alburnus|Gobio_gobio', 'Alburnus_alburnus|Gobio_gobio', 'Alburnus_alburnus|Hypophthalmichthys_molitrix', 'Alburnus_al…	['Gyrodactylus_vimbi', 'Gyrodactylus_prostae', 'Gyrodactylus_laevis', 'Gyrodactylus_rhodei', 'Gyrodactylus_rhodei', 'Gyrodactylus_rhodei', 'Gyrodactylus_carassii', 'Gyrodactylus_vimbi', 'Gyrodactylus_katharineri', 'Gyrodactylus_katharineri', 'Gyrodactylus_katharineri', 'Gyrodactylus_carassii', 'Gyrodactylus_laevis', 'Gyrodactylus_katharineri', 'Gyrodactylus_katharineri', 'Gyrodactylus_katharineri…
(0.66, 0.982]	44	['Abramis_brama|Carassius_carassius', 'Abramis_brama|Cyprinus_carpio', 'Abramis_brama|Rhodeus_sericeus', 'Alburnus_alburnus|Barbus_barbus', 'Alburnus_alburnus|Capoeta_capoeta_sevangi', 'Alburnus_alburnus|Carassius_auratus', 'Alburnus_alburnus|Carassius_carassius', 'Alburnus_alburnus|Carassius_carassius', 'Alburnus_alburnus|Carassius_carassius', 'Alburnus_alburnus|Cyprinus_carpio', 'Alburnus_albur…	['Gyrodactylus_vimbi', 'Gyrodactylus_vimbi', 'Gyrodactylus_laevis', 'Gyrodactylus_katharineri', 'Gyrodactylus_katharineri', 'Gyrodactylus_katharineri', 'Gyrodactylus_carassii', 'Gyrodactylus_vimbi', 'Gyrodactylus_katharineri', 'Gyrodactylus_katharineri', 'Gyrodactylus_vimbi', 'Gyrodactylus_laevis', 'Gyrodactylus_katharineri', 'Gyrodactylus_pannonicus', 'Gyrodactylus_carassii', 'Gyrodactylus_vimbi…
(0.982, 1.304]	8	['Ammodytes_tobianus|Gasterosteus_aculeatus', 'Ammodytes_tobianus|Pleuronectes_platessa', 'Cyprinodon_variegatus|Fundulus_diaphanus', 'Cyprinodon_variegatus|Fundulus_grandis', 'Cyprinodon_variegatus|Fundulus_heteroclitus', 'Phoxinus_phoxinus|Rhodeus_sericeus', 'Pleuronectes_platessa|Pomatomus_saltatrix', 'Pomatomus_saltatrix|Spicara_maena']	['Gyrodactylus_arcuatus', 'Gyrodactylus_arcuatus', 'Gyrodactylus_prolongis', 'Gyrodactylus_prolongis', 'Gyrodactylus_prolongis', 'Gyrodactylus_laevis', 'Gyrodactylus_flesi', 'Gyrodactylus_flesi']
(1.304, 1.626]	12	['Ammodytes_tobianus|Gobiusculus_flavescens', 'Ammodytes_tobianus|Pungitius_pungitius', 'Ammodytes_tobianus|Salmo_salar', 'Coregonus_lavaretus|Rutilus_rutilus', 'Cyprinus_carpio|Oncorhynchus_mykiss', 'Cyprinus_carpio|Salmo_salar', 'Cyprinus_carpio|Salmo_trutta_trutta', 'Cyprinus_carpio|Salvelinus_alpinus', 'Cyprinus_carpio|Salvelinus_fontinalis', 'Gasterosteus_aculeatus|Pleuronectes_platessa', 'P…	['Gyrodactylus_arcuatus', 'Gyrodactylus_arcuatus', 'Gyrodactylus_arcuatus', 'Gyrodactylus_magnificus', 'Gyrodactylus_derjavini', 'Gyrodactylus_derjavini', 'Gyrodactylus_derjavini', 'Gyrodactylus_derjavini', 'Gyrodactylus_derjavini', 'Gyrodactylus_arcuatus', 'Gyrodactylus_arcuatus', 'Gyrodactylus_flesi']
(1.626, 1.948]	43	['Ammodytes_tobianus|Blicca_bjoerkna', 'Anguilla_anguilla|Esox_lucius', 'Anguilla_anguilla|Perca_fluviatilis', 'Anguilla_anguilla|Sander_lucioperca', 'Blicca_bjoerkna|Salmo_salar', 'Coregonus_lavaretus|Gasterosteus_aculeatus', 'Coregonus_lavaretus|Phoxinus_phoxinus', 'Coregonus_lavaretus|Phoxinus_phoxinus', 'Coregonus_lavaretus|Pungitius_pungitius', 'Esox_lucius|Perca_fluviatilis', 'Esox_lucius|S…	['Gyrodactylus_arcuatus', 'Gyrodactylus_lucii', 'Gyrodactylus_lucii', 'Gyrodactylus_lucii', 'Gyrodactylus_arcuatus', 'Gyrodactylus_salaris', 'Gyrodactylus_salaris', 'Gyrodactylus_magnificus', 'Gyrodactylus_salaris', 'Gyrodactylus_lucii', 'Gyrodactylus_lucii', 'Gyrodactylus_arcuatus', 'Gyrodactylus_salaris', 'Gyrodactylus_salaris', 'Gyrodactylus_arcuatus', 'Gyrodactylus_salaris', 'Gyrodactylus_sal…
(1.948, 2.27]	21	['Blicca_bjoerkna|Gasterosteus_aculeatus', 'Blicca_bjoerkna|Gasterosteus_aculeatus', 'Blicca_bjoerkna|Gobiusculus_flavescens', 'Blicca_bjoerkna|Pleuronectes_platessa', 'Blicca_bjoerkna|Pungitius_pungitius', 'Clupea_pallasii|Platichthys_stellatus', 'Clupea_pallasii|Pungitius_pungitius', 'Fundulus_heteroclitus|Pungitius_pungitius', 'Gasterosteus_aculeatus|Rutilus_rutilus', 'Gasterosteus_aculeatus|S…	['Gyrodactylus_gasterostei', 'Gyrodactylus_arcuatus', 'Gyrodactylus_arcuatus', 'Gyrodactylus_arcuatus', 'Gyrodactylus_arcuatus', 'Gyrodactylus_robustus', 'Gyrodactylus_pungitii', 'Gyrodactylus_stephanus', 'Gyrodactylus_gasterostei', 'Gyrodactylus_gasterostei', 'Gyrodactylus_gasterostei', 'Gyrodactylus_arcuatus', 'Gyrodactylus_flesi', 'Gyrodactylus_salaris', 'Gyrodactylus_stephanus', 'Gyrodactylus…
(2.27, 2.592]	2	['Gasterosteus_aculeatus|Phoxinus_phoxinus', 'Phoxinus_phoxinus|Pungitius_pungitius']	['Gyrodactylus_salaris', 'Gyrodactylus_salaris']
(2.592, 2.913]	1	['Pomatomus_saltatrix|Raja_clavata']	['Gyrodactylus_flesi']
(2.913, 3.235]	3	['Neogobius_melanostomus|Raja_clavata', 'Pleuronectes_platessa|Raja_clavata', 'Raja_clavata|Spicara_maena']	['Gyrodactylus_flesi', 'Gyrodactylus_flesi', 'Gyrodactylus_flesi']

## Sheet: sup table S2
Supplementary table S2: Detailed information for Supplementary figure S17 (panel B). The “hist” column is the patristic distance range of 10 bins, the “count” column is the number of host pairs of 10 bins, the “parasite_pair” column lists each parasite pair in detail.
hist	count	prasite_pair
(-0.001, 0.462]	130	['Gyrodactylus_aeglefini|Gyrodactylus_pharyngicus', 'Gyrodactylus_albolacustris|Gyrodactylus_aphyae', 'Gyrodactylus_albolacustris|Gyrodactylus_botnicus', 'Gyrodactylus_albolacustris|Gyrodactylus_danastriae', 'Gyrodactylus_albolacustris|Gyrodactylus_pannonicus', 'Gyrodactylus_albolacustris|Gyrodactylus_salaris', 'Gyrodactylus_alekosi|Gyrodactylus_rysavyi', 'Gyrodactylus_alexanderi|Gyrodactylus_bra…
(0.462, 0.924]	31	['Gyrodactylus_albolacustris|Gyrodactylus_jussii', 'Gyrodactylus_albolacustris|Gyrodactylus_macronychus', 'Gyrodactylus_alexanderi|Gyrodactylus_arcuatus', 'Gyrodactylus_aphyae|Gyrodactylus_jussii', 'Gyrodactylus_aphyae|Gyrodactylus_macronychus', 'Gyrodactylus_arcuatus|Gyrodactylus_branchicus', 'Gyrodactylus_arcuatus|Gyrodactylus_flesi', 'Gyrodactylus_arcuatus|Gyrodactylus_rarus', 'Gyrodactylus_bo…
(0.924, 1.386]	50	['Gyrodactylus_albolacustris|Gyrodactylus_prostae', 'Gyrodactylus_alexanderi|Gyrodactylus_gasterostei', 'Gyrodactylus_alexanderi|Gyrodactylus_salaris', 'Gyrodactylus_aphyae|Gyrodactylus_laevis', 'Gyrodactylus_aphyae|Gyrodactylus_magnificus', 'Gyrodactylus_aphyae|Gyrodactylus_phoxini', 'Gyrodactylus_aphyae|Gyrodactylus_phoxini', 'Gyrodactylus_aphyae|Gyrodactylus_prostae', 'Gyrodactylus_botnicus|Gy…
(1.386, 1.848]	43	['Gyrodactylus_albolacustris|Gyrodactylus_laevis', 'Gyrodactylus_albolacustris|Gyrodactylus_magnificus', 'Gyrodactylus_albolacustris|Gyrodactylus_phoxini', 'Gyrodactylus_aphyae|Gyrodactylus_arcuatus', 'Gyrodactylus_arcuatus|Gyrodactylus_derjavini', 'Gyrodactylus_arcuatus|Gyrodactylus_gasterostei', 'Gyrodactylus_arcuatus|Gyrodactylus_gasterostei', 'Gyrodactylus_arcuatus|Gyrodactylus_gracilihamatus…
(1.848, 2.31]	0
(2.31, 2.772]	0
(2.772, 3.234]	0
(3.234, 3.696]	0
(3.696, 4.158]	131	['Gyrodactylus|albolacustris_Gyrodactylus_carassii', 'Gyrodactylus_aphyae|Gyrodactylus_carassii', 'Gyrodactylus_aphyae|Gyrodactylus_salmonis', 'Gyrodactylus_aphyae|Gyrodactylus_teuchis', 'Gyrodactylus_bliccensis|Gyrodactylus_gasterostei', 'Gyrodactylus_bliccensis|Gyrodactylus_gracilihamatus', 'Gyrodactylus_bliccensis|Gyrodactylus_gracilihamatus', 'Gyrodactylus_bliccensis|Gyrodactylus_laevis', 'Gy…
(4.158, 4.62]	19	['Gyrodactylus_arcuatus|Gyrodactylus_bliccensis', 'Gyrodactylus_arcuatus|Gyrodactylus_carassii', 'Gyrodactylus_arcuatus|Gyrodactylus_flavescensis', 'Gyrodactylus_arcuatus|Gyrodactylus_salmonis', 'Gyrodactylus_arcuatus|Gyrodactylus_teuchis', 'Gyrodactylus_arcuatus|Gyrodactylus_vimbi', 'Gyrodactylus_carassii|Gyrodactylus_gracilihamatus', 'Gyrodactylus_carassii|Gyrodactylus_gracilihamatus', 'Gyrodac…

## Sheet: sup table S3
Supplementary table S3: Community detection result of interaction network using the function “Gen Louvain” in MATLAB.
species	community
Gyrodactylus_aeglefini	1
Gyrodactylus_albolacustris	2
Gyrodactylus_alekosi	3
Gyrodactylus_alexanderi	4
Gyrodactylus_aphyae	2
Gyrodactylus_arcuatus	4
Gyrodactylus_bliccensis	5
Gyrodactylus_botnicus	2
Gyrodactylus_brachymystacis	6
Gyrodactylus_branchicus	4
Gyrodactylus_cameroni	7
Gyrodactylus_carassii	5
Gyrodactylus_cernuae	8
Gyrodactylus_cf__teuchis	9
Gyrodactylus_cichlidarum	10
Gyrodactylus_colemanensis	9
Gyrodactylus_coriicepsi	11
Gyrodactylus_corti	12
Gyrodactylus_crysoleucas	13
Gyrodactylus_danastriae	2
Gyrodactylus_derjavini	9
Gyrodactylus_derjavinoides	9
Gyrodactylus_elegans	5
Gyrodactylus_emembranatus	1
Gyrodactylus_eos	14
Gyrodactylus_ergensi	15
Gyrodactylus_eyipayipi	16
Gyrodactylus_flavescensis	4
Gyrodactylus_flesi	4
Gyrodactylus_fossilis	17
Gyrodactylus_gasterostei	5
Gyrodactylus_gobiensis	18
Gyrodactylus_gobii	18
Gyrodactylus_gracilihamatus	5
Gyrodactylus_groenlandicus	19
Gyrodactylus_gurleyi	20
Gyrodactylus_laevis	5
Gyrodactylus_laevisoides	14
Gyrodactylus_lavareti	9
Gyrodactylus_leucisci	5
Gyrodactylus_lomi	5
Gyrodactylus_longipes	21
Gyrodactylus_longiradix	8
Gyrodactylus_longoacuminatus	20
Gyrodactylus_lotae	22
Gyrodactylus_lucii	8
Gyrodactylus_luciopercae	8
Gyrodactylus_macronychus	2
Gyrodactylus_magnificus	9
Gyrodactylus_malalai	15
Gyrodactylus_mariannae	23
Gyrodactylus_hrabei	23
Gyrodactylus_harengi	24
Gyrodactylus_hildae	15
Gyrodactylus_hronosus	5
Gyrodactylus_jarocho	25
Gyrodactylus_jennyae	26
Gyrodactylus_jussii	2
Gyrodactylus_katharineri	20
Gyrodactylus_kobayashii	20
Gyrodactylus_marinus	1
Gyrodactylus_phoxini	2
Gyrodactylus_pomeraniae	5
Gyrodactylus_prolongis	24
Gyrodactylus_prostae	5
Gyrodactylus_pungitii	24
Gyrodactylus_rarus	24
Gyrodactylus_rhodei	27
Gyrodactylus_robustus	24
Gyrodactylus_rugiensis	28
Gyrodactylus_micropsi	28
Gyrodactylus_misgurni	29
Gyrodactylus_notatae	30
Gyrodactylus_nudifronsi	31
Gyrodactylus_orecchiae	21
Gyrodactylus_osmeri	32
Gyrodactylus_ostendicus	28
Gyrodactylus_ouluensis	5
Gyrodactylus_pannonicus	2
Gyrodactylus_papernai	33
Gyrodactylus_parvae	34
Gyrodactylus_patersoni	30
Gyrodactylus_percotti	35
Gyrodactylus_pharyngicus	1
Gyrodactylus_rugiensoides	28
Gyrodactylus_rutilensis	5
Gyrodactylus_rysavyi	3
Gyrodactylus_salaris	9
Gyrodactylus_salmonis	9
Gyrodactylus_sedelnikowi	33
Gyrodactylus_spathulatus	36
Gyrodactylus_sprostonae	20
Gyrodactylus_stephanus	24
Gyrodactylus_superbus	37
Gyrodactylus_teuchis	9
Gyrodactylus_truttae	9
Gyrodactylus_turnbulli	38
Gyrodactylus_ulinganisus	39
Gyrodactylus_vimbi	5
Gyrodactylus_sp__L4	40
Gyrodactylus_sp__L1	40
Gyrodactylus_markakulensis	18
Gyrodactylus_medaka	41
Melanogrammus_aeglefinus	1
Phoxinus_phoxinus	2
Clarias_gariepinus	3
Gasterosteus_aculeatus	4
Salmo_salar	9
Blicca_bjoerkna	5
Esox_lucius	8
Pungitius_pungitius	24
Ammodytes_tobianus	4
Gobiusculus_flavescens	4
Pleuronectes_platessa	4
Alburnus_alburnus	5
Brachymystax_lenok	6
Apeltes_quadracus	7
Rutilus_rutilus	5
Scardinius_erythrophthalmus	5
Gobio_gobio	18
Carassius_carassius	20
Leucaspius_delineatus	5
Squalius_cephalus	5
Gymnocephalus_cernua	8
Sander_lucioperca	8
Salmo_trutta	9
Sarotherodon_melanotheron	10
Oreochromis_aureus	10
Coptodon_zillii	10
Oncorhynchus_mykiss	9
Salvelinus_namaycush	9
Notothenia_coriiceps	11
Anarrhichthys_ocellatus	12
Notemigonus_crysoleucas	13
Salvelinus_alpinus	9
Salvelinus_fontinalis	9
Salmo_trutta_trutta	9
Cyprinus_carpio	20
Abramis_brama	5
Gadus_morhua	1
Chrosomus_eos	14
Oreochromis_niloticus	15
Syngnathus_acus	16
Pomatomus_saltatrix	4
Raja_clavata	4
Spicara_maena	4
Neogobius_melanostomus	4
Oxynoemacheilus_angorae	17
Tinca_tinca	5
Gobio_cynocephalus	18
Hemibarbus_maculatus	18
Myoxocephalus_scorpius	19
Carassius_auratus	20
Rhodeus_sericeus	27
Coregonus_lavaretus	9
Coregonus_nasus	9
Sparus_aurata	21
Carassius_gibelio	20
Lota_lota	22
Anguilla_anguilla	8
Cottus_poecilopus	23
Clupea_pallasii	24
Sprattus_sprattus	24
Clupea_harengus	24
Xiphophorus_hellerii	25
Lithobates_catesbeianus	26
Hypophthalmichthys_nobilis	20
Hypophthalmichthys_molitrix	20
Capoeta_capoeta_sevangi	20
Barbus_barbus	2
Rhynchocypris_percnurus	2
Fundulus_heteroclitus	24
Fundulus_diaphanus	24
Cyprinodon_variegatus	24
Fundulus_grandis	24
Leuciscus_idus	5
Rhodeus_amarus	27
Acheilognathus_macropterus	27
Rhodeus_sinensis	27
Platichthys_stellatus	24
Pomatoschistus_microps	28
Pomatoschistus_minutus	28
Misgurnus_anguillicaudatus	29
Menidia_menidia	30
Lindbergichthys_nudifrons	31
Osmerus_eperlanus	32
Barbatula_barbatula	33
Pseudorasbora_parva	34
Perccottus_glenii	35
Thymallus_thymallus	9
Salmo_obtusirostris	9
Oncorhynchus_clarkii_virginalis	9
Oncorhynchus_kisutch	9
Catostomus_catostomus	36
Pseudaspius_leptocephalus	20
Corydoras_paleatus	37
Poecilia_reticulata	38
Oreochromis_mossambicus	39
Perca_fluviatilis	8
Schizopygopsis_pylzovi	40
Gobio_acutipinnatus	18
Romanogobio_tenuicorpus	18
Oryzias_latipes	41

## Sheet: sup table S4
Supplementary table S4: Community detection result of the geographic network using the function “Gen Louvain” in MATLAB.
species	community
Gyrodactylus_aeglefini	1
Gyrodactylus_albolacustris	2
Gyrodactylus_alekosi	3
Gyrodactylus_alexanderi	4
Gyrodactylus_aphyae	2
Gyrodactylus_arcuatus	4
Gyrodactylus_bliccensis	3
Gyrodactylus_botnicus	2
Gyrodactylus_brachymystacis	2
Gyrodactylus_branchicus	4
Gyrodactylus_cameroni	1
Gyrodactylus_carassii	3
Gyrodactylus_cernuae	2
Gyrodactylus_cf__teuchis	2
Gyrodactylus_cichlidarum	3
Gyrodactylus_colemanensis	5
Gyrodactylus_coriicepsi	5
Gyrodactylus_corti	2
Gyrodactylus_crysoleucas	5
Gyrodactylus_danastriae	2
Gyrodactylus_derjavini	5
Gyrodactylus_derjavinoides	2
Gyrodactylus_elegans	2
Gyrodactylus_emembranatus	4
Gyrodactylus_eos	5
Gyrodactylus_ergensi	3
Gyrodactylus_eyipayipi	1
Gyrodactylus_flavescensis	1
Gyrodactylus_flesi	3
Gyrodactylus_fossilis	2
Gyrodactylus_gasterostei	4
Gyrodactylus_gobiensis	1
Gyrodactylus_gobii	4
Gyrodactylus_gracilihamatus	3
Gyrodactylus_groenlandicus	1
Gyrodactylus_gurleyi	3
Gyrodactylus_laevis	3
Gyrodactylus_laevisoides	5
Gyrodactylus_lavareti	4
Gyrodactylus_leucisci	2
Gyrodactylus_lomi	2
Gyrodactylus_longipes	1
Gyrodactylus_longiradix	2
Gyrodactylus_longoacuminatus	3
Gyrodactylus_lotae	5
Gyrodactylus_lucii	5
Gyrodactylus_luciopercae	2
Gyrodactylus_macronychus	2
Gyrodactylus_magnificus	2
Gyrodactylus_malalai	3
Gyrodactylus_mariannae	2
Gyrodactylus_hrabei	2
Gyrodactylus_harengi	4
Gyrodactylus_hildae	3
Gyrodactylus_hronosus	3
Gyrodactylus_jarocho	5
Gyrodactylus_jennyae	5
Gyrodactylus_jussii	2
Gyrodactylus_katharineri	3
Gyrodactylus_kobayashii	2
Gyrodactylus_marinus	4
Gyrodactylus_phoxini	2
Gyrodactylus_pomeraniae	1
Gyrodactylus_prolongis	5
Gyrodactylus_prostae	2
Gyrodactylus_pungitii	4
Gyrodactylus_rarus	4
Gyrodactylus_rhodei	2
Gyrodactylus_robustus	4
Gyrodactylus_rugiensis	1
Gyrodactylus_micropsi	1
Gyrodactylus_misgurni	3
Gyrodactylus_notatae	1
Gyrodactylus_nudifronsi	5
Gyrodactylus_orecchiae	1
Gyrodactylus_osmeri	1
Gyrodactylus_ostendicus	1
Gyrodactylus_ouluensis	1
Gyrodactylus_pannonicus	2
Gyrodactylus_papernai	1
Gyrodactylus_parvae	2
Gyrodactylus_patersoni	1
Gyrodactylus_percotti	2
Gyrodactylus_pharyngicus	4
Gyrodactylus_rugiensoides	1
Gyrodactylus_rutilensis	1
Gyrodactylus_rysavyi	3
Gyrodactylus_salaris	5
Gyrodactylus_salmonis	5
Gyrodactylus_sedelnikowi	1
Gyrodactylus_spathulatus	5
Gyrodactylus_sprostonae	3
Gyrodactylus_stephanus	4
Gyrodactylus_superbus	1
Gyrodactylus_teuchis	4
Gyrodactylus_truttae	5
Gyrodactylus_turnbulli	1
Gyrodactylus_ulinganisus	3
Gyrodactylus_vimbi	3
Gyrodactylus_sp__L4	2
Gyrodactylus_sp__L1	2
Gyrodactylus_markakulensis	3
Gyrodactylus_medaka	2
DXY	1
TPY	2
NLQ	2
YDY	3
BBY	4
NBY	5
BMZ	5

## Sheet: sup table S5
Supplementary table S5: The RPD and the geography-corrected RPD of each module in the interactive network and the corresponding p values.
COMMUNITY	RPD	P	RPD_geo	P
1	-0.0206505	0.9573	2.4637	0.3942
2	-0.0191416	0.9562	-0.640814	1
3	2.92878	0.001	-0.620487	1
4	2.84772	0.1737	2.90092	0.0001
5	0.498683	0.6209	2.884	0.0187
6	0.466518	0.6434	2.48802	0.5539
7	2.07666	0.3027	2.47513	0.4303
8	1.98481	0.3294	2.417	0.6491
9	2.86531	0.0001	2.35001	0.6143
10	2.78615	0.085	2.49282	0.579
11	2.8876	0.0001	2.14913	0.6796
12	2.86266	0.0112	2.54656	0.2274
13	2.87011	0.0001	2.22998	0.6928
14	2.52074	0.2614	-0.236329	1
15	2.99876	0.0002	-0.226142	1
16	2.91659	0.0103	0.542149	0.8537
17	2.77607	0.0015	0.477649	0.8637
18	2.69403	0.0507	-2.18054	1
19	1.87373	0.4923	-2.16227	1
20	1.83135	0.4899	5.05088	0.0845
21	2.59375	0.208	5.05785	0.0957
22	2.27666	0.3671	5.521	0.0821
23	0.384067	0.7904	5.57126	0.0795
24	0.374066	0.7945	3.61431	0.7795
25	-0.283765	1	3.72619	0.308
26	-0.326413	1	3.63835	0.6077
27	2.6202	0.2196	3.75104	0.2788
28	2.53631	0.355	3.44081	0.9426
29	2.55797	0.3275	3.49158	0.8959
30	2.51494	0.3614	3.64985	0.7239
31	2.60848	0.2628	3.72418	0.4459
32	2.27243	0.4565	3.67836	0.6368
33	2.56809	0.2393	3.78992	0.3642
34	2.23062	0.4939	3.77698	0.3447
35	0.77129	0.6885	3.88823	0.2834
36	0.819538	0.6812	4.02897	0.0236
37	2.58239	0.1649	4.06433	0.0711
38	2.55658	0.2416	3.58235	0.5636
39	-2.38053	1	3.69687	0.3678
40	-2.37417	1	3.88367	0.0402
41	2.80349	0.0167	3.94698	0.0383

## Sheet: sup table S6
Supplementary table S6: The geographic distribution of fish hosts and parasites.
parasite	Lon	Lat	host
Gyrodactylus_vimbi	-11~73	40~75	Abramis_brama
Gyrodactylus_laevis	-11~73	40~75	Abramis_brama
Gyrodactylus_prostae	-11~73	40~75	Abramis_brama
Gyrodactylus_elegans	-11~73	40~75	Abramis_brama
Gyrodactylus_rhodei	73.66~135.05	3.86~53.55	Acheilognathus_macropterus
Gyrodactylus_bliccensis	-6~60	35~68	Alburnus_alburnus
Gyrodactylus_gracilihamatus	-6~60	35~68	Alburnus_alburnus
Gyrodactylus_carassii	-6~60	35~68	Alburnus_alburnus
Gyrodactylus_vimbi	-6~60	35~68	Alburnus_alburnus
Gyrodactylus_katharineri	-6~60	35~68	Alburnus_alburnus
Gyrodactylus_laevis	-6~60	35~68	Alburnus_alburnus
Gyrodactylus_hronosus	-6~60	35~68	Alburnus_alburnus
Gyrodactylus_arcuatus	-23~42	36~72	Ammodytes_tobianus
Gyrodactylus_corti	-111~117	26~80	Anarrhichthys_ocellatus
Gyrodactylus_lucii	-82~45	8~75	Anguilla_anguilla
Gyrodactylus_cameroni	-60~-76	35~51	Apeltes_quadracus
Gyrodactylus_papernai	-6~59	39~67	Barbatula_barbatula
Gyrodactylus_sedelnikowi	-6~59	39~67	Barbatula_barbatula
Gyrodactylus_pannonicus	-5~36	42~57	Barbus_barbus
Gyrodactylus_katharineri	-5~36	42~57	Barbus_barbus
Gyrodactylus_arcuatus	-10~80	40~65	Blicca_bjoerkna
Gyrodactylus_gasterostei	-10~80	40~65	Blicca_bjoerkna
Gyrodactylus_bliccensis	-10~80	40~65	Blicca_bjoerkna
Gyrodactylus_gracilihamatus	-10~80	40~65	Blicca_bjoerkna
Gyrodactylus_carassii	-10~80	40~65	Blicca_bjoerkna
Gyrodactylus_vimbi	-10~80	40~65	Blicca_bjoerkna
Gyrodactylus_laevis	-10~80	40~65	Blicca_bjoerkna
Gyrodactylus_prostae	-10~80	40~65	Blicca_bjoerkna
Gyrodactylus_brachymystacis	115~134	35~55	Brachymystax_lenok
Gyrodactylus_katharineri	44.98~45.76	40.18~40.60	Capoeta_capoeta_sevangi
Gyrodactylus_gurleyi	66~148	22~53	Carassius_auratus
Gyrodactylus_katharineri	66~148	22~53	Carassius_auratus
Gyrodactylus_kobayashii	66~148	22~53	Carassius_auratus
Gyrodactylus_longoacuminatus	-10~169	35~69	Carassius_carassius
Gyrodactylus_sprostonae	-10~169	35~69	Carassius_carassius
Gyrodactylus_carassii	-10~169	35~69	Carassius_carassius
Gyrodactylus_vimbi	-10~169	35~69	Carassius_carassius
Gyrodactylus_katharineri	-10~169	35~69	Carassius_carassius
Gyrodactylus_longoacuminatus	-10~155	35~62	Carassius_gibelio
Gyrodactylus_sprostonae	-10~155	35~62	Carassius_gibelio
Gyrodactylus_spathulatus	-114~-169	32~38	Catostomus_catostomus
Gyrodactylus_eos	-114~-169	41~61	Chrosomus_eos
Gyrodactylus_laevisoides	-114~-169	41~61	Chrosomus_eos
Gyrodactylus_alekosi	-17~51	28~42	Clarias_gariepinus
Gyrodactylus_rysavyi	-17~51	28~42	Clarias_gariepinus
Gyrodactylus_harengi	-79~70	33~80	Clupea_harengus
Gyrodactylus_pungitii	-119~34	33~77	Clupea_pallasii
Gyrodactylus_robustus	-119~34	33~77	Clupea_pallasii
Gyrodactylus_harengi	-119~34	33~77	Clupea_pallasii
Gyrodactylus_cichlidarum	-17~36	9~35	Coptodon_zillii
Gyrodactylus_magnificus	-10~60	40~73	Coregonus_lavaretus
Gyrodactylus_lavareti	-10~60	40~73	Coregonus_lavaretus
Gyrodactylus_salaris	-10~60	40~73	Coregonus_lavaretus
Gyrodactylus_lavareti	-102~46	59~73	Coregonus_nasus
Gyrodactylus_superbus	-81~-35	-53~12	Corydoras_paleatus
Gyrodactylus_mariannae	10~171	36~72	Cottus_poecilopus
Gyrodactylus_hrabei	10~171	36~72	Cottus_poecilopus
Gyrodactylus_prolongis	-98~-49	0~45	Cyprinodon_variegatus
Gyrodactylus_gurleyi	12~74	34~54	Cyprinus_carpio
Gyrodactylus_derjavini	12~74	34~54	Cyprinus_carpio
Gyrodactylus_longoacuminatus	12~74	34~54	Cyprinus_carpio
Gyrodactylus_sprostonae	12~74	34~54	Cyprinus_carpio
Gyrodactylus_vimbi	12~74	34~54	Cyprinus_carpio
Gyrodactylus_katharineri	12~74	34~54	Cyprinus_carpio
Gyrodactylus_lucii	-55~-11	37~72	Esox_lucius
Gyrodactylus_arcuatus	-55~-11	37~72	Esox_lucius
Gyrodactylus_prolongis	-146~-20	34~54	Fundulus_diaphanus
Gyrodactylus_stephanus	-84~-73.8	19.6~31.4	Fundulus_grandis
Gyrodactylus_prolongis	-84~-73.8	19.6~31.4	Fundulus_grandis
Gyrodactylus_stephanus	-82~-55	28~52	Fundulus_heteroclitus
Gyrodactylus_prolongis	-82~-55	28~52	Fundulus_heteroclitus
Gyrodactylus_pharyngicus	-76~86	35~83	Gadus_morhua
Gyrodactylus_emembranatus	-76~86	35~83	Gadus_morhua
Gyrodactylus_marinus	-76~86	35~83	Gadus_morhua
Gyrodactylus_arcuatus	60~117	25~72	Gasterosteus_aculeatus
Gyrodactylus_gasterostei	60~117	25~72	Gasterosteus_aculeatus
Gyrodactylus_salaris	60~117	25~72	Gasterosteus_aculeatus
Gyrodactylus_alexanderi	60~117	25~72	Gasterosteus_aculeatus
Gyrodactylus_branchicus	60~117	25~72	Gasterosteus_aculeatus
Gyrodactylus_markakulensis	106~123	0~23.5	Gobio_acutipinnatus
Gyrodactylus_gobii	113~130	36~45	Gobio_cynocephalus
Gyrodactylus_gobii	-10~142	36~67	Gobio_gobio
Gyrodactylus_markakulensis	-10~142	36~67	Gobio_gobio
Gyrodactylus_carassii	-10~142	36~67	Gobio_gobio
Gyrodactylus_vimbi	-10~142	36~67	Gobio_gobio
Gyrodactylus_katharineri	-10~142	36~67	Gobio_gobio
Gyrodactylus_gobiensis	-10~142	36~67	Gobio_gobio
Gyrodactylus_arcuatus	-10~28	35~71	Gobiusculus_flavescens
Gyrodactylus_flavescensis	-10~28	35~71	Gobiusculus_flavescens
Gyrodactylus_cernuae	-6~169	43~74	Gymnocephalus_cernua
Gyrodactylus_longiradix	-6~169	43~74	Gymnocephalus_cernua
Gyrodactylus_luciopercae	-6~169	43~74	Gymnocephalus_cernua
Gyrodactylus_gobii	74~140	23.5~53	Hemibarbus_maculatus
Gyrodactylus_katharineri	73~148	8~63	Hypophthalmichthys_molitrix
Gyrodactylus_katharineri	101~123	21~34	Hypophthalmichthys_nobilis
Gyrodactylus_carassii	-1~60	38~64	Leucaspius_delineatus
Gyrodactylus_laevis	-1~60	38~64	Leucaspius_delineatus
Gyrodactylus_prostae	-1~60	38~64	Leucaspius_delineatus
Gyrodactylus_prostae	-7~136	37~73	Leuciscus_idus
Gyrodactylus_nudifronsi	-90~-1	-72~-55	Lindbergichthys_nudifrons
Gyrodactylus_jennyae	-125~-73	25~49	Lithobates_catesbeianus
Gyrodactylus_lotae	-180~180	40~78	Lota_lota
Gyrodactylus_pharyngicus	-76~62	35~79	Melanogrammus_aeglefinus
Gyrodactylus_aeglefini	-76~62	35~79	Melanogrammus_aeglefinus
Gyrodactylus_notatae	-82~-52	25~60	Menidia_menidia
Gyrodactylus_patersoni	-82~-52	25~60	Menidia_menidia
Gyrodactylus_misgurni	74~149	27~53	Misgurnus_anguillicaudatus
Gyrodactylus_groenlandicus	-95~60	40~80	Myoxocephalus_scorpius
Gyrodactylus_flesi	18~58	36~60	Neogobius_melanostomus
Gyrodactylus_crysoleucas	-165~-89	25~52	Notemigonus_crysoleucas
Gyrodactylus_coriicepsi	-180~180	-78~-46	Notothenia_coriiceps
Gyrodactylus_salmonis	-167~-118	40~61	Oncorhynchus_clarkii_virginalis
Gyrodactylus_salmonis	-111~135	22~72	Oncorhynchus_kisutch
Gyrodactylus_colemanensis	-135~117	32~67	Oncorhynchus_mykiss
Gyrodactylus_teuchis	-135~117	32~67	Oncorhynchus_mykiss
Gyrodactylus_lavareti	-135~117	32~67	Oncorhynchus_mykiss
Gyrodactylus_gobii	-135~117	32~67	Oncorhynchus_mykiss
Gyrodactylus_truttae	-135~117	32~67	Oncorhynchus_mykiss
Gyrodactylus_derjavini	-135~117	32~67	Oncorhynchus_mykiss
Gyrodactylus_salmonis	-135~117	32~67	Oncorhynchus_mykiss
Gyrodactylus_salaris	-135~117	32~67	Oncorhynchus_mykiss
Gyrodactylus_cichlidarum	-17~51	10~35	Oreochromis_aureus
Gyrodactylus_ulinganisus	19~41	-31~-11	Oreochromis_mossambicus
Gyrodactylus_ergensi	-17~38	-5~32	Oreochromis_niloticus
Gyrodactylus_malalai	-17~38	-5~32	Oreochromis_niloticus
Gyrodactylus_hildae	-17~38	-5~32	Oreochromis_niloticus
Gyrodactylus_medaka	85~105	10~55	Oryzias_latipes
Gyrodactylus_osmeri	-9~55	43~70	Osmerus_eperlanus
Gyrodactylus_fossilis	25.6~42.3	23.5~40	Oxynoemacheilus_angorae
Gyrodactylus_lucii	-91~168	38~74	Perca_fluviatilis
Gyrodactylus_cernuae	-91~168	38~74	Perca_fluviatilis
Gyrodactylus_longiradix	-91~168	38~74	Perca_fluviatilis
Gyrodactylus_luciopercae	-91~168	38~74	Perca_fluviatilis
Gyrodactylus_gasterostei	-91~168	38~74	Perca_fluviatilis
Gyrodactylus_percotti	106~141	39~54	Perccottus_glenii
Gyrodactylus_macronychus	-10~179	37~73	Phoxinus_phoxinus
Gyrodactylus_aphyae	-10~179	37~73	Phoxinus_phoxinus
Gyrodactylus_phoxini	-10~179	37~73	Phoxinus_phoxinus
Gyrodactylus_magnificus	-10~179	37~73	Phoxinus_phoxinus
Gyrodactylus_pannonicus	-10~179	37~73	Phoxinus_phoxinus
Gyrodactylus_salaris	-10~179	37~73	Phoxinus_phoxinus
Gyrodactylus_carassii	-10~179	37~73	Phoxinus_phoxinus
Gyrodactylus_laevis	-10~179	37~73	Phoxinus_phoxinus
Gyrodactylus_prostae	-10~179	37~73	Phoxinus_phoxinus
Gyrodactylus_albolacustris	-10~179	37~73	Phoxinus_phoxinus
Gyrodactylus_botnicus	-10~179	37~73	Phoxinus_phoxinus
Gyrodactylus_danastriae	-10~179	37~73	Phoxinus_phoxinus
Gyrodactylus_jussii	-10~179	37~73	Phoxinus_phoxinus
Gyrodactylus_robustus	-119~124	33~73	Platichthys_stellatus
Gyrodactylus_flesi	-47~45	36~72	Pleuronectes_platessa
Gyrodactylus_arcuatus	-47~45	36~72	Pleuronectes_platessa
Gyrodactylus_turnbulli	-67~-52	2~14	Poecilia_reticulata
Gyrodactylus_flesi	-180~180	-44~45	Pomatomus_saltatrix
Gyrodactylus_rugiensis	-19~31	20~64	Pomatoschistus_microps
Gyrodactylus_micropsi	-19~31	20~64	Pomatoschistus_microps
Gyrodactylus_ostendicus	-19~31	20~64	Pomatoschistus_microps
Gyrodactylus_rugiensis	-11~34	35~71	Pomatoschistus_minutus
Gyrodactylus_micropsi	-11~34	35~71	Pomatoschistus_minutus
Gyrodactylus_rugiensoides	-11~34	35~71	Pomatoschistus_minutus
Gyrodactylus_sprostonae	87~130	48~57	Pseudaspius_leptocephalus
Gyrodactylus_parvae	110~141	22~54	Pseudorasbora_parva
Gyrodactylus_pungitii	-180~180	35~82	Pungitius_pungitius
Gyrodactylus_stephanus	-180~180	35~82	Pungitius_pungitius
Gyrodactylus_arcuatus	-180~180	35~82	Pungitius_pungitius
Gyrodactylus_salaris	-180~180	35~82	Pungitius_pungitius
Gyrodactylus_rarus	-180~180	35~82	Pungitius_pungitius
Gyrodactylus_flesi	-25~42	29~70	Raja_clavata
Gyrodactylus_rhodei	6~60	40~60	Rhodeus_amarus
Gyrodactylus_rhodei	-5~145	35~60	Rhodeus_sericeus
Gyrodactylus_laevis	-5~145	35~60	Rhodeus_sericeus
Gyrodactylus_rhodei	-73.5~145	23.5~40	Rhodeus_sinensis
Gyrodactylus_phoxini	35~175	35~75	Rhynchocypris_percnurus
Gyrodactylus_markakulensis	88~135	41~66.5	Romanogobio_tenuicorpus
Gyrodactylus_magnificus	-10~155	36~71	Rutilus_rutilus
Gyrodactylus_gasterostei	-10~155	36~71	Rutilus_rutilus
Gyrodactylus_gracilihamatus	-10~155	36~71	Rutilus_rutilus
Gyrodactylus_carassii	-10~155	36~71	Rutilus_rutilus
Gyrodactylus_vimbi	-10~155	36~71	Rutilus_rutilus
Gyrodactylus_laevis	-10~155	36~71	Rutilus_rutilus
Gyrodactylus_prostae	-10~155	36~71	Rutilus_rutilus
Gyrodactylus_pomeraniae	-10~155	36~71	Rutilus_rutilus
Gyrodactylus_ouluensis	-10~155	36~71	Rutilus_rutilus
Gyrodactylus_rutilensis	-10~155	36~71	Rutilus_rutilus
Gyrodactylus_salaris	18~21	40~43	Salmo_obtusirostris
Gyrodactylus_arcuatus	-77~61	37~72	Salmo_salar
Gyrodactylus_aphyae	-77~61	37~72	Salmo_salar
Gyrodactylus_phoxini	-77~61	37~72	Salmo_salar
Gyrodactylus_teuchis	-77~61	37~72	Salmo_salar
Gyrodactylus_truttae	-77~61	37~72	Salmo_salar
Gyrodactylus_derjavini	-77~61	37~72	Salmo_salar
Gyrodactylus_salmonis	-77~61	37~72	Salmo_salar
Gyrodactylus_salaris	-77~61	37~72	Salmo_salar
Gyrodactylus_macronychus	-25~57	34~71	Salmo_trutta
Gyrodactylus_colemanensis	-25~57	34~71	Salmo_trutta
Gyrodactylus_teuchis	-25~57	34~71	Salmo_trutta
Gyrodactylus_truttae	-25~57	34~71	Salmo_trutta
Gyrodactylus_salmonis	-25~57	34~71	Salmo_trutta
Gyrodactylus_salaris	-25~57	34~71	Salmo_trutta
Gyrodactylus_cf__teuchis	-25~57	34~71	Salmo_trutta
Gyrodactylus_derjavini	-25~57	34~71	Salmo_trutta_trutta
Gyrodactylus_derjavinoides	-25~57	34~71	Salmo_trutta_trutta
Gyrodactylus_derjavini	-180~180	41~82	Salvelinus_alpinus
Gyrodactylus_salaris	-180~180	41~82	Salvelinus_alpinus
Gyrodactylus_truttae	-124~-52	34~61	Salvelinus_fontinalis
Gyrodactylus_derjavini	-124~-52	34~61	Salvelinus_fontinalis
Gyrodactylus_salmonis	-124~-52	34~61	Salvelinus_fontinalis
Gyrodactylus_salaris	-124~-52	34~61	Salvelinus_fontinalis
Gyrodactylus_colemanensis	-168~-67	38~75	Salvelinus_namaycush
Gyrodactylus_salaris	-168~-67	38~75	Salvelinus_namaycush
Gyrodactylus_lucii	-1~75	36~67	Sander_lucioperca
Gyrodactylus_cernuae	-1~75	36~67	Sander_lucioperca
Gyrodactylus_longiradix	-1~75	36~67	Sander_lucioperca
Gyrodactylus_luciopercae	-1~75	36~67	Sander_lucioperca
Gyrodactylus_cichlidarum	-18~31	14~27	Sarotherodon_melanotheron
Gyrodactylus_carassii	-10~70	36~62	Scardinius_erythrophthalmus
Gyrodactylus_vimbi	-10~70	36~62	Scardinius_erythrophthalmus
Gyrodactylus_laevis	-10~70	36~62	Scardinius_erythrophthalmus
Gyrodactylus_sp__L4	25~-170	23.5~66.5	Schizopygopsis_pylzovi
Gyrodactylus_sp__L1	25~-170	23.5~66.5	Schizopygopsis_pylzovi
Gyrodactylus_longipes	-17~43	15~62	Sparus_aurata
Gyrodactylus_orecchiae	-17~43	15~62	Sparus_aurata
Gyrodactylus_flesi	-19~42	28~47	Spicara_maena
Gyrodactylus_harengi	-11~42	30~69	Sprattus_sprattus
Gyrodactylus_gasterostei	-10~60	35~64	Squalius_cephalus
Gyrodactylus_gracilihamatus	-10~60	35~64	Squalius_cephalus
Gyrodactylus_carassii	-10~60	35~64	Squalius_cephalus
Gyrodactylus_vimbi	-10~60	35~64	Squalius_cephalus
Gyrodactylus_laevis	-10~60	35~64	Squalius_cephalus
Gyrodactylus_prostae	-10~60	35~64	Squalius_cephalus
Gyrodactylus_leucisci	-10~60	35~64	Squalius_cephalus
Gyrodactylus_lomi	-10~60	35~64	Squalius_cephalus
Gyrodactylus_eyipayipi	-19~42	35~71	Syngnathus_acus
Gyrodactylus_truttae	-6~66	42~70	Thymallus_thymallus
Gyrodactylus_salaris	-6~66	42~70	Thymallus_thymallus
Gyrodactylus_gasterostei	-10~104	36~64	Tinca_tinca
Gyrodactylus_jarocho	-167~-20	12~26	Xiphophorus_hellerii
